# Supplementary material for: Bacteriophage deploys a RecA-dependent nuclease to inhibit Staphylococcus aureus replication and promote phage propagation
Source: Nucleic Acids Res. 2026 Jan 20;54(2):gkag024. doi: 10.1093/nar/gkag024 (PMC12817073; doi:10.1093/nar/gkag024)
Supplement: gkag024_Supplemental_Files [file gkag024_supplemental_files.zip]

Archive with 3 entries (3 files):
- Supplemental file.pdf
- Table S1.xlsx
- Table S2.xlsx
