# Supplementary material for: Bacteriophage deploys a RecA-dependent nuclease to inhibit Staphylococcus aureus replication and promote phage propagation
Source: Nucleic Acids Res. 2026 Jan 20;54(2):gkag024. doi: 10.1093/nar/gkag024 (PMC12817073; doi:10.1093/nar/gkag024)
Supplement: gkag024_Supplemental_Files [file gkag024_supplemental_files.zip › Table S1.xlsx]

## Sheet: Sheet1
Table S1. The strains and plasmids used in this study.
Bacterial and phage strains	Characters	Source
Staphylococcus aureus strain RN4220	8325-4, restriction deficient, prophage-cured	Lab collection
Staphylococcus aureus strain Newman	Wild type, human clinical isolate	Lab collection
Staphylococcus aureus strain ΔrecA (RN4220)	RN4220 strain with deletion of recA	This study
Staphylococcus aureus strain ΔrecA::recA (RN4220)	RN4220 strain with deletion of recAand complement of recA	This study
Staphylococcus aureus strain ΔrecA::recAN248A (RN4220)	RN4220 strain with deletion of recAand complement of recAN248A	This study
E. coli DH5α	Cloning construction	Invitrogen
E. coli BL21(DE3)	Protein expression F- ompT hsdSB(rB- mB-) gal dcm (DE3)	Invitrogen
E. coli BTH101	F−,cya-99, araD139, galE15, galK16, rpsL1+, hsdR2, mcrA1, mcrB1	Lab collection
E. coli TG1	K-12 derivative; supE, hsdΔ5, thi, Δ(lac-proAB), F’(traD36, proAB⁺, lacIq, lacZΔM15）	Hang Yang's Lab
E. coli phage M13	circular ssDNA, infects F⁺ cells	Hang Yang's Lab
Staphylococcus aureus phage ΦNM1	Isolated from Newman	Lab collection
Staphylococcus aureus phage ΦNM1Δgp16	ΦNM1 derivative, delection of gp16	This study
Staphylococcus aureus phage ΦNM1-Erm	S. aureus ΦNM1 carrying an integrated ermC cassette (erythromycin resistance)	This study
Staphylococcus aureus phageΦNM1Δgp16-Erm	S. aureus ΦNM1Δgp16-Erm carrying an integrated ermC cassette (erythromycin resistance)	This study
Plasmids	Application	Reference
pTAS	aTc-inducible, low-copy ermR expression vector for S. aureus	This study
pTAS-gp16	aTc-inducible,ermR protein expression vector for phage protein Gp16	This study
pTAS-gp16C148A	aTc-inducible, ermR protein expression vector for phage protein Gp16C148A	This study
pTAS-gp16H157A	aTc-inducible, ermR protein expression vector for phage protein Gp16H157A	This study
pTAS-gp16C181A	aTc-inducible, ermR protein expression vector for phage protein Gp16C181A	This study
pTAS-gp16H184A	aTc-inducible, ermR protein expression vector for phage protein Gp16H184A	This study
pTAS-gp16H185A	aTc-inducible, ermR protein expression vector for phage protein Gp16H185A	This study
pTAS-gp16H189A	aTc-inducible, ermR protein expression vector for phage protein Gp16H189A	This study
pET28a	Expression vector with a hexahistidine tag, kanR	Novagen
pET28a-sumo	pET28a derivative, kanR protein expression vector for tag sumo	This study
pET28a-sumo-gp16	pET28a derivative, kanR protein expression vector for phage protein Gp16	This study
pET28a-sumo-gp16(C181A)	pET28a derivative, kanR protein expression vector for phage protein Gp16C181A	This study
pET21a	Expression vector with a Flag tag, ampR	Novagen
pET21a-recA	ampR protein expression vector for S. aureus RecA	This study
pET28a-recA	kanR protein expression vector for S. aureus RecA	This study
pKT25	Vector of bacterial two-hybrid system carrying T25 fragment of adenylate cyclase, kanR	Karimova G et al.,Proc Natl Acad Sci, 1998
pUT18	Vector of bacterial two-hybrid system carrying T18 fragment of adenylate cyclase, ampR	Karimova G et al.,Proc Natl Acad Sci, 1998
pKT25-zip	pKT25 carrying a fragment encoding Zip, kanR	This study
pUT18-zip	pUT18 carrying a fragment encoding Zip, ampR	This study
pKT25-gp16	pKT25 carrying gp16 gene, ampR	This study
pUT18-recA	pUT18 derivative, pUT18 carrying recA gene, ampR	This study
pUT18-recAK7A	pUT18 derivative, pUT18 carrying recAGK7A gene, ampR	This study
pUT18-recAD10A	pUT18 derivative, pUT18 carrying recAD10A gene, ampR	This study
pUT18-recAE17A	pUT18 derivative, pUT18 carrying recAE17A gene, ampR	This study
pUT18-recAK27A	pUT18 derivative, pUT18 carrying recAK27A gene, ampR	This study
pUT18-recAM201A	pUT18 derivative, pUT18 carrying recAM201A gene, ampR	This study
pUT18-recAF202A	pUT18 derivative, pUT18 carrying recAF202A gene, ampR	This study
pUT18-recAK215A	pUT18 derivative, pUT18 carrying recAK215A gene, ampR	This study
pUT18-recAR221A	pUT18 derivative, pUT18 carrying recAR221A gene, ampR	This study
pUT18-recAK244A	pUT18 derivative, pUT18 carrying recAQK244A gene, ampR	This study
pUT18-recAK247A	pUT18 derivative, pUT18 carrying recAQK247A gene, ampR	This study
pUT18-recAN248A	pUT18 derivative, pUT18 carrying recAQN248A gene, ampR	This study
pSA-IPTG	IPTG-inducible, camR vector for making gene deletions in S. aureus or phage	Xu, et al., mBio, 2024
pSA-IPTG-gp16	Construction of ΦNM1Δgp16	This study
pSA-IPTG-recA	Construction of Staphylococcus aureus strain ΔrecA (RN4220)	This study
pSA-IPTG-erm	Construction of ΦNM1-Erm or ΦNM1Δgp16-Erm	This study
ermR, erythromycin resistant; kanR, kanamycin resistant; ampR, ampicillin resistant; camR, chloramphenicol
