# Supplementary material for: Bacteriophage deploys a RecA-dependent nuclease to inhibit Staphylococcus aureus replication and promote phage propagation
Source: Nucleic Acids Res. 2026 Jan 20;54(2):gkag024. doi: 10.1093/nar/gkag024 (PMC12817073; doi:10.1093/nar/gkag024)
Supplement: gkag024_Supplemental_Files [file gkag024_supplemental_files.zip › Table S2.xlsx]

## Sheet: Sheet1
Table S2. The perimers used in this study.
Primers	Sequence ( 5' → 3' )	Application
Gp16-F	CTTAGGAGGATGATTATTTATGCAATACATTACAAGAT	Expression of Gp16
Gp16-R	TTCCTTTTTCTCTCCTTTC	Expression of Gp16
pTAS-F	GAAAGGAGAGAAAAAGGAAGGTGCTTCTGGTTGGAGCCACCCGCAGTTCGAAAAAGGTG	Expression of Gp16
pTAS-R	AAATAATCATCCTCCTAAGCTTATTTTAATTATACTCTATC	Expression of Gp16
gp16(C148A)-F	GCGGGAAAGCCTCACGCAGACCTGGCACATTATGAAGCAGTCGG	gp16 point mutation
gp16(C148A)-R	GGTCTGCGTGAGGCTTTCCCGCTATTACACAGTTGCGGTTG	gp16 point mutation
gp16(H157A)-F	CCTCACGCAGACCTGGCAGCGTATGAAGCAGTCGGCAGAG	gp16 point mutation
gp16(H157A)-R	GCCGACTGCTTCATACGCTGCCAGGTCTGCGTGAGGCTTTCCGCATATTACACAGTTGC	gp16 point mutation
gp16(C181A)-F	GCGCGCGAACATCACAACGAGCAACATGCGATTGGCGTTAAGTCG	gp16 point mutation
gp16(C181A)-R	CTCGTTGTGATGTTCGCGCGCTAACGCTAATACATGTTTG	gp16 point mutation
gp16(H184A)-F	GCGCACAACGAGCAACATGCGATTGGCGTTAAGTCGTTTGATG	gp16 point mutation
gp16(H184A)-R	GCATGTTGCTCGTTGTGCGCTTCGCGACATAACGCTAATAC	gp16 point mutation
gp16(H185A)-F	GTTATGTCGCGAACATGCGAACGAGCAACATGCGATTGGC	gp16 point mutation
gp16(H185A)-R	CGCATGTTGCTCGTTCGCATGTTCGCGACATAACGCTAATACATGTTTGTCATAGTGG	gp16 point mutation
gp16(H189A)-F	GAACATCACAACGAGCAAGCGGCGATTGGCGTTAAGTCGTTT	gp16 point mutation
gp16(H189A)-R	CTTAACGCCAATCGCCGCTTGCTCGTTGTGATGTTCGCGACATAACGCTAATACATGTT	gp16 point mutation
Sumo-Gp16-F	CAGCGGCCTGGTGATGTCGGACTCAGAAGTC	Expression of Sumo-Gp16
Sumo-Gp16-R	GGAAGTACAGGTTCTCTCCACCAATCTGTTCTCTGTG	Expression of Sumo-Gp16
pET-28a-F	TAACAAAGCCCGAAAGGAAGCTGA	Expression of Sumo-Gp16
pET-28a-R	CATCACCAGGCCGCTGCTGTG	Expression of Sumo-Gp16
Sumo-F	CAGCGGCCTGGTGATGTCGGACTCAGAAGTC	Expression of Sumo
Sumo-R	TCCTTTCGGGCTTTGTCAGGATTGGAAGTACAGGTTCTCTCCACCAATCTGTTCTCTGTG	Expression of Sumo
Flag-RecA-F	AAGGATGACGACGATAAGTTGGATAACGATCGTCAAAAAG	Expression of RecA
Flag-RecA-R	CTTCCTTTCGGGCTTTGTTATTCTTCGTCAAATAATGAC	Expression of RecA
pET-21a-F	TAACAAAGCCCGAAAGGAAGCTGA	Expression of RecA
pET-21a-R	CTTATCGTCGTCATCCTTGTAATCCATATGTATATCTCCTTCTT	Expression of RecA
gp16-sgRNA-F	GAAAACTTATTCCGTCGTTGCTAC	gp16 knockout
gp16-sgRNA-R	AAACGTAGCAACGACGGAATAAGT	gp16 knockout
gp16-up-F	GCTCTAGATAATAGGAAAACTTCAAGAAG	gp16 knockout
gp16-up-R	ATTCTTAGTCTATTTAAAACGCTAAATCTTGGTC	gp16 knockout
gp16-dn-F	AGCGTTTTAAATAGACTAAGAATAATAAAAATAG	gp16 knockout
gp16-dn-R	CCGCTCGAGATGGATCCTATTTTAGGTAAAGG	gp16 knockout
recA-sgRNA-F	GAAAATATTGTCACCCAACTTCATTA	recA knockout
recA-sgRNA-R	AAACTAATGAAGTTGGGTGACAATAT	recA knockout
recA-up-F	CTGTCCATACCCATGGCTTAATAATAAACAACAGGC	recA knockout
recA-up-R	CTATAGATATAAATTTGTGTAAGCGAGACCTCCTAATTG	recA knockout
recA-dn-F	CAATTAGGAGGTCTCGCTTACACAAATTTATATCTAT	recA knockout
recA-dn-R	GGCCGTCTCGAGCATTCTATAAAGTTTCAAGTGTGC	recA knockout
recA-pM-F	CCACTTTATCCAATTTTCGTTTGTAATAATAAACAACAGGCTTTAGTAATTG	recAcomplementation
recA-pM-R	GCTTGGCTGCAGGTCGACTTATTATAGGAGATAAGTGTCAAGTTATC	recAcomplementation
pCI-F	TAAGTCGACCTGCAGCCAAGC	recAcomplementation
pCI-R	CAAACGAAAATTGGATAAAGTGGG	recAcomplementation
erm-sgRNA-F	GAAATCGGTATCAAATAACGATTA	фNM1-Erm constraction
erm-sgRNA-R	AAACTAATCGTTATTTGATACCGA	фNM1-Erm constraction
erm-up-F	CCATGGTCTAGAGATTTAAATGTAGATAACAGGCAGGTACTTCG	фNM1-Erm constraction
erm-up-R	AGGAGTTTATAAAATGCGTAATAACAAGCC	фNM1-Erm constraction
erm-F	GTTATTACGCATTTTATAAACTCCTCTCTAGCACAAAAGAAAAACGAAATG	фNM1-Erm constraction
erm-R	TTATTTCCTCCCGTTAAATAATAGATAACTATTAAAAATAG	фNM1-Erm constraction
erm-dn-F	CTATTATTTAACGGGAGGAAATAATATGATACCATTTAATCAAATATGTTCATAGC	фNM1-Erm constraction
erm-dn-R	GCCGTCTCGAGCAAACGATACTTCTCGTCAGCT	фNM1-Erm constraction
erm-ve-F	CAGGGGTATTACCCAACAACAC	фNM1-Erm junction verification
erm-ve-R	GCCAGTTTCGTCGTTAAATGCCCTT	фNM1-Erm junction verification
pUT18-F	GGTAGTGGTTCAGGTTCGGTAC	recA point mutation
pUT18-R	CAGACTAGTGCATGCCATATGT	recA point mutation
recA(K7A)-up-F	CTGTTGGATAACGATCGTCAAGCTGCTTTAGATACAGTAATTAAAAATATG	recA point mutation
recA(K7A)-up-R	CGATCGTCAAAAAGCTTTGCTACAGTAATTAAAAATATGGAGAAATC	recA point mutation
recA(D10A)-up-F	CGATCGTCAAAAAGCTTTGCTACAGTAATTAAAAATATGGAGAAATC	recA point mutation
recA(D10A)-up-R	AGCAAAGCTTTTTGACGATCGTTATCCAA	recA point mutation
recA(E17A)-up-F	GCTTTGGGTGACAATATAGGTCGCCG	recA point mutation
recA(E17A)-up-R	GGCGACCTATATTGTCACCCAAAGCCATTACGGCACCTTTACCGAAAG	recA point mutation
recA(K27A)-up-F	GAAATTTATGGTCCTGAAAGTTCTGCTAAGACAACAGTAGCGCTTCAC	recA point mutation
recA(K27A)-up-R	AGCAGAACTTTCAGGACCATAAATTTCAAT	recA point mutation
recA(M201A)-up-F	GCTGGTAATCCAGAGACTACACCAGGT	recA point mutation
recA(M201A)-up-R	CTGGTGTAGTCTCTGGATTACCAGCCATAACACCAACTTTTTCACGAA	recA point mutation
recA(F202A)-up-F	AGCTAATGCACGTCCACCTGGTGTAG	recA point mutation
recA(F202A)-up-R	CACCAGGTGGACGTGCATTAGCTTTCTATAGTTCAGTAAGACTAGAAGTACG	recA point mutation
recA(N204A)-up-F	GCTCTAGAAGTACGTCGTGCAGAACAG	recA point mutation
recA(N204A)-up-R	GTTCTGCACGACGTACTTCTAGAGCTACTGAACTATAGAATTTTAATGCACGTC	recA point mutation
recA(R221A)-up-F	GCTCCAGAGACTACACCAGGTGG	recA point mutation
recA(R221A)-up-R	CCACCTGGTGTAGTCTCTGGAGCACCGAACATAACACCAACTTTTTC	recA point mutation
recA(K244A)-up-F	GCTGTCGTTAAAAATAAAGTGGCACC	recA point mutation
recA(K244A)-up-R	GTGCCACTTTATTTTTAACGACAGCAATTTTAGTTCTATTACCTACAATTTCTTGTCC	recA point mutation
recA(K247A)-up-F	GCTAATAAAGTGGCACCACCATTTAG	recA point mutation
recA(K247A)-up-R	AATGGTGGTGCCACTTTATTAGCAACGACTTTAATTTTAGTTCTATTACCTAC	recA point mutation
recA(N248A)-up-F	GCTAAAGTGGCACCACCATTTAGAG	recA point mutation
recA(N248A)-up-R	CTAAATGGTGGTGCCACTTTAGCTTTAACGACTTTAATTTTAGTTCTATTACCTAC	recA point mutation
RecA-F	CCGCTCGAGATGGATCCTATTTTAGGTAAAGG	Expression of RecA
RecA-R	CTTCCTTTCGGGCTTTGTTATTCTTCGTCAAATAATGAC	Expression of RecA
pET-28a-F	TAACAAAGCCCGAAAGGAAGCTGA	Expression of RecA
pET-28a-R	GGATTGGAAGTACAGGTTCTC	Expression of RecA
RT-gp16-F	GCACATTATGAAGCAGTCGGC	qRT-PCR
RT-gp16-R	TTGCTCGTTGTGATGTTCGC	qRT-PCR
RT-gp104-F	TAGATGAGGCACAGGGCGATG	qRT-PCR
RT-gp104-R	ATATTCGACGATAGCGGGGC	qRT-PCR
RT-gp42-F	TGGCACGTTGTTAAACGACTTT	qRT-PCR
RT-gp42-R	AGCACCTGGTTTATCAGCCC	qRT-PCR
RT-dnaA-F	ACGAAGGTGAAGCTTTCAGAGA	qRT-PCR
RT-dnaA-R	TGCAATTTCCTTTGGTGGTCG	qRT-PCR
RT-dnaN-F	GGTGTTGGGCAATGATGAACC	qRT-PCR
RT-dnaN-R	ACAGACAATCTTCACCATGTCG	qRT-PCR
RT-dnaE-F	TGCCAGTCGTATCTCCTTGC	qRT-PCR
RT-dnaE-R	TGAAGCCGAACGTATTGGGT	qRT-PCR
RT-dnaG-F	TGTGAGCTATCGGGTGCAAA	qRT-PCR
RT-dnaG-R	ACAAAGACAGTCGAAGGCGA	qRT-PCR
RT-gyrA-F	AGCTAAAGATCGTGCCCACA	qRT-PCR
RT-gyrA-R	AGCGTTGTTGCAAGCTTTCC	qRT-PCR
RT-gyrB -F	ACGGACGTGGTATCCCAGTT	qRT-PCR
RT-gyrB-R	CCACCGCCAAATTTACCACC	qRT-PCR
RT-parc-F	ATTCAAGAGCGTGCATTGCC	qRT-PCR
RT-parc-R	TCACCGACTGTTTTCGCACT	qRT-PCR
RT-ssb-F	GCGTTGCAACACAAAACGTT	qRT-PCR
RT-ssb-R	TCGGGAGACTGACGAAAGAC	qRT-PCR
RT-sirA-F	GTCAAAGTCACAGACCCTGGA	qRT-PCR
RT-sirA-R	ACATCTTTTCCAGCAGCTCT	qRT-PCR
RT-16s-F	GTTTGTAACACCCGAAGCCG	qRT-PCR
RT-16s-R	ACCTTCCGATACGGCTACCT	qRT-PCR
RT-gp38-F	ATTACGGTGGAGGTTCGAGC	qRT-PCR
RT-gp38-R	GCACATGTCCCAAATACCGAAG	qRT-PCR
RT-tuf-F	GGTCCAATGCCACAAACTCG	qRT-PCR
RT-tuf-R	CATCGTCACCTGGGAAGTCA	qRT-PCR
oriC-F	TGCATATCCGCGTCAAATAG	S. aureus oriC-primers
oriC-R	GCATGAATGACGGTCGTATG	S. aureus oriC-primers
ter-F	CGCGTGTAGGTATTGCGTTA	S. aureus ter-primers
ter-R	CTTCGCGCACTTGAATAACA	S. aureus ter-primers
attL-F	TATCGGATCCGAGAGAATTAACAAAACGACAA	attL junction verification
attL-R	TAACATCGTTATATGCTTCCCATGG	attL junction verification
attR-F	CCCAGAACAAAACCACAAGC	attR junction verification
attR-R	AGCATTTACAATGATCCATGGGAAG	attR junction verification
